# Supplementary material for: BRAF Inhibitors in BRAF-Mutated Colorectal Cancer: A Systematic Review
Source: J Clin Med. 2023 Dec 25;13(1):113. doi: 10.3390/jcm13010113 (PMC10779564; doi:10.3390/jcm13010113)
Supplement: Supplementary file 1 [file jcm-13-00113-s001.zip]

Archive with 1 entries (1 files):
- jcm-2678376-supplementary.pdf
